# Supplementary material for: Neurodevelopmental Impact of Maternal Postnatal Depression: A Systematic Review of EEG Biomarkers in Infants
Source: Children (Basel). 2025 Mar 21;12(4):396. doi: 10.3390/children12040396 (PMC12026314; doi:10.3390/children12040396)
Supplement: Supplementary file 1 [file children-12-00396-s001.zip]

Archive with 2 entries (2 files):
- Supplementary File S1. Search Strings.pdf
- Supplementary File S2 -Newcastle Ottawa Scale NOS.pdf
